# Supplementary material for: Drying-Induced Salt Deposition Patterns as a Tool for Label-Free Protein Quantification
Source: Biosensors (Basel). 2025 Aug 9;15(8):520. doi: 10.3390/bios15080520 (PMC12384144; doi:10.3390/bios15080520)
Supplement: Supplementary file 1 [file biosensors-15-00520-s001.zip]

Archive with 1 entries (1 files):
- biosensors-3767944-supplementary.pdf
